# Supplementary material for: Age- and sex-related differences in upper-body joint and endpoint kinematics during a drinking task in healthy adults
Source: PeerJ. 2023 Dec 19;11:e16571. doi: 10.7717/peerj.16571 (PMC10740664; doi:10.7717/peerj.16571)
Supplement: Supplemental Information 1 — The joint angles are shown in degrees. The text in bold font indicates p < 0.05. SPT indicates the starting timepoint, and APT indicates the endpoint (i.e., achievement timepoint). SD indicates standard deviation. [file peerj-11-16571-s001.xlsx]

## Sheet: Joint angle description (°)
Variables	Timepoints	Age groups				Sex groups				Age+sex groups
		Young		Old		Male		Female		Young male		Young female		Old male		Old female
		Mean	SD	Mean	SD	Mean	SD	Mean	SD	Mean	SD	Mean	SD	Mean	SD	Mean	SD
Shoulder Flexion/Extension	SPT in Reaching	11.8189	6.44303	14.0535	8.65344	12.5075	8.95078	13.4875	5.65904	10.1429	7.42895	13.9738	4.53484	14.872	10.1231	13.0012	6.94769
Shoulder Flexion/Extension	APT in Reaching	34.2198	8.32804	34.0033	7.00935	33.8717	7.89752	34.4199	7.41628	33.9338	7.89768	34.5875	9.48396	33.8097	8.3759	34.2522	5.39982
Shoulder Flexion/Extension	APT in Bringing forward	66.1404	4.96128	63.671	6.46296	62.909	5.68775	67.4729	5.04259	66.1655	3.83749	66.1082	6.4729	59.6525	5.4916	68.8376	2.97479
Shoulder Flexion/Extension	APT in Returning	35.1642	7.87072	35.8648	6.57258	35.7294	7.08286	35.2382	7.47506	35.436	6.9374	34.8148	9.51039	36.0229	7.63436	35.6615	5.49548
Shoulder Flexion/Extension	APT in Withdrawing	12.4155	7.62998	14.6336	8.43636	13.2395	9.16219	13.8911	6.50309	10.9972	8.34864	14.2391	6.76103	15.4818	9.86773	13.5432	6.75535
Shoulder Abduction/Adduction	SPT in Reaching	11.7202	6.1909	11.2322	3.97281	13.5614	4.82847	8.79519	4.2817	14.6378	5.42045	7.96899	5.23999	12.485	4.18977	9.62138	3.26667
Shoulder Abduction/Adduction	APT in Reaching	10.4019	7.64686	8.91623	6.38665	13.3421	5.01833	4.92373	6.327	13.9036	5.60203	5.8997	7.89314	12.7806	4.6285	3.94777	4.71269
Shoulder Abduction/Adduction	APT in Bringing forward	58.081	34.5468	59.5212	22.4471	73.9923	17.8536	39.2696	28.5057	81.1965	16.9023	28.3612	27.7636	66.7881	16.5797	50.178	26.6854
Shoulder Abduction/Adduction	APT in Returning	13.011	7.91994	13.5277	7.3722	17.9441	5.02655	7.25898	5.74882	17.728	4.80669	6.94637	7.05151	18.1602	5.52098	7.57159	4.65342
Shoulder Abduction/Adduction	APT in Withdrawing	12.0009	6.4063	11.5096	3.89135	13.9417	4.75735	8.94407	4.49989	14.906	5.43514	8.26579	5.85481	12.9775	4.05724	9.62235	2.91902
Shoulder Internal/External rotation	SPT in Reaching	32.8161	8.9817	31.7425	11.5126	26.6775	8.49683	39.4816	7.28009	27.7878	6.56755	39.281	7.58165	25.5672	10.3687	39.6823	7.56686
Shoulder Internal/External rotation	APT in Reaching	26.2947	5.3815	29.1658	5.03372	26.9408	4.58524	28.7453	6.1854	26.8306	4.75206	25.6059	6.42711	27.0511	4.69761	31.8848	4.31155
Shoulder Internal/External rotation	APT in Bringing forward	-25.0461	32.3788	-22.0244	20.9702	-35.944	18.595	-7.58112	27.9859	-44.3966	19.3995	-0.166868	28.9027	-27.4914	14.0597	-14.9954	27.08
Shoulder Internal/External rotation	APT in Returning	24.9565	5.49478	28.0673	6.21483	25.7575	5.45094	27.4819	6.686	25.6657	5.37635	24.0446	5.93436	25.8492	5.8494	30.9192	5.83705
Shoulder Internal/External rotation	APT in Withdrawing	33.2811	9.16475	31.7025	11.9111	26.6417	8.63352	40.0134	7.50771	27.964	6.48388	40.1175	7.54948	25.3194	10.6027	39.9092	8.06881
Elbow Flexion/Extension	SPT in Reaching	56.0449	11.9394	50.9355	11.1559	54.9939	11.3561	51.5569	12.1799	59.1253	9.94537	52.0845	13.855	50.8625	11.6931	51.0293	11.3496
Elbow Flexion/Extension	APT in Reaching	75.9585	9.87248	73.5956	6.78895	78.0753	7.96094	70.5365	7.19527	80.1032	10.2102	70.6296	6.76531	76.0474	4.60148	70.4433	8.14756
Elbow Flexion/Extension	APT in Bringing forward	121.023	5.89399	117.512	4.57479	118.278	4.72234	120.539	6.28939	119.948	5.59827	122.404	6.41116	116.609	3.12647	118.674	6.04059
Elbow Flexion/Extension	APT in Returning	74.2424	10.3044	72.2722	5.64274	76.787	8.26555	68.7193	5.73379	78.896	10.6563	68.2593	6.30865	74.6779	4.64915	69.1792	5.56232
Elbow Flexion/Extension	APT in Withdrawing	55.2899	12.7715	51.0332	10.747	54.5328	11.6348	51.3987	12.2332	58.2422	10.9087	51.4942	14.8064	50.8233	11.7345	51.3031	10.2466
Forearm Pronation/Supination	SPT in Reaching	143.42	12.037	141.07	11.5259	138.609	11.3948	146.92	10.5941	139.465	13.4489	148.506	8.21031	137.754	9.66401	145.333	13.0343
Forearm Pronation/Supination	APT in Reaching	125.53	10.2644	124.167	13.0996	122.284	10.9868	128.147	11.9178	122.445	7.89626	129.496	12.1506	122.122	13.9319	126.798	12.4841
Forearm Pronation/Supination	APT in Bringing forward	139.458	10.1596	138.628	13.2523	138.583	11.1827	139.636	12.5683	138.805	7.81039	140.299	13.2379	138.361	14.3047	138.973	12.8834
Forearm Pronation/Supination	APT in Returning	119.723	11.321	116.709	13.7944	115.688	12.2872	121.466	12.4653	116.311	9.42131	124.111	12.7334	115.066	15.2049	118.821	12.578
Forearm Pronation/Supination	APT in Withdrawing	143.633	13.535	141.42	12.1406	138.393	12.9467	147.841	10.5451	139.065	15.7742	149.507	7.39308	137.722	10.3123	146.175	13.4089
Wrist Dorsal/Palmer flexion	SPT in Reaching	20.5763	13.6789	17.1375	12.5997	21.8982	12.2115	14.9467	13.4934	22.0826	13.6944	18.6397	14.4898	21.7138	11.3697	11.2537	12.3578
Wrist Dorsal/Palmer flexion	APT in Reaching	32.3772	8.139	31.2155	10.4582	29.8249	9.66625	34.331	8.3054	31.5719	8.52497	33.4125	8.15384	28.078	10.9092	35.2495	9.00013
Wrist Dorsal/Palmer flexion	APT in Bringing forward	21.4744	14.8659	15.3347	10.5548	18.0321	10.0119	18.8834	16.5896	21.5636	8.46486	21.3596	21.3757	14.5006	10.6438	16.4072	11.1834
Wrist Dorsal/Palmer flexion	APT in Returning	29.0527	8.25023	30.4639	9.55346	27.8495	8.77201	32.2126	8.53916	28.2847	7.99568	30.0402	9.10505	27.4142	9.95779	34.3849	8.00464
Wrist Dorsal/Palmer flexion	APT in Withdrawing	19.4951	13.905	15.6715	10.9151	20.1608	12.312	14.2694	12.26	20.7091	14.0139	17.9344	14.7129	19.6125	11.1828	10.6045	8.82369
Wrist Radial/Ulner deviation	SPT in Reaching	33.8569	8.88513	41.0824	8.19657	36.3718	9.86362	38.8811	8.3485	32.5731	9.84665	35.5074	7.90178	40.1705	8.79316	42.2548	7.87501
Wrist Radial/Ulner deviation	APT in Reaching	30.658	7.1867	38.3496	10.1735	31.7656	9.17591	38.0244	9.03274	27.8913	5.96528	34.2153	7.44511	35.64	10.4671	41.8334	9.35391
Wrist Radial/Ulner deviation	APT in Bringing forward	40.2826	8.33258	50.5599	12.2803	46.5217	11.5737	44.0065	11.8373	41.8009	6.33732	38.3306	10.589	51.2425	13.9405	49.6824	10.7842
Wrist Radial/Ulner deviation	APT in Returning	28.0432	9.59064	36.3418	10.5595	29.9324	11.5282	35.0983	9.33851	25.2285	9.68105	31.662	8.82187	34.6362	11.7859	38.5346	9.14179
Wrist Radial/Ulner deviation	APT in Withdrawing	31.7048	10.2145	40.3001	8.63772	34.9238	11.3618	37.3892	8.91342	29.9658	11.026	33.9405	9.40075	39.8818	9.87084	40.8378	7.48429
Neck Flexion/Extension	SPT in Reaching	-20.9298	9.23484	-16.5234	12.0674	-19.8539	7.82899	-17.2772	13.9357	-24.2738	6.08411	-16.6304	11.2031	-15.434	7.01969	-17.924	17.1548
Neck Flexion/Extension	APT in Reaching	-18.8213	8.89641	-14.3973	9.65782	-15.943	8.54426	-17.4659	10.6826	-20.165	8.51262	-17.0936	9.7496	-11.721	6.524	-17.8381	12.3239
Neck Flexion/Extension	APT in Bringing forward	-53.4137	11.7658	-46.6551	11.038	-51.8765	11.7508	-47.666	11.7096	-60.2314	6.57736	-44.648	11.3594	-43.5215	9.64892	-50.684	12.1157
Neck Flexion/Extension	APT in Returning	-16.2495	8.54638	-10.2613	10.9987	-12.7879	9.58405	-13.8565	11.1856	-18.2372	8.93358	-13.6939	7.9148	-7.33859	6.96905	-14.019	14.4355
Neck Flexion/Extension	APT in Withdrawing	-22.9537	8.95078	-21.7741	8.99465	-23.2182	5.58567	-21.2656	11.9808	-26.4932	5.0943	-18.403	11.0786	-19.9432	4.02668	-24.1282	13.0056
Trunk Flexion/Extension	SPT in Reaching	22.5915	10.1361	19.5685	8.71689	24.1682	8.02702	17.1095	9.86939	27.5879	6.02748	16.1676	11.0825	20.7484	8.6184	18.0514	9.28177
Trunk Flexion/Extension	APT in Reaching	23.6095	10.0066	20.9707	8.81591	24.9197	7.94402	18.3595	10.1737	28.1154	5.70084	17.8161	11.7212	21.7241	8.86716	18.9028	9.28343
Trunk Flexion/Extension	APT in Bringing forward	21.5383	10.1372	18.0482	8.45127	23.3033	7.69063	15.2803	9.59917	26.7316	6.36442	14.8612	10.5086	19.875	7.66384	15.6994	9.42367
Trunk Flexion/Extension	APT in Returning	23.352	10.2279	20.4898	8.85982	25.2599	7.67482	18.1776	10.3179	28.2723	5.94198	17.026	11.465	22.2474	8.33324	19.3291	9.80413
Trunk Flexion/Extension	APT in Withdrawing	22.7419	10.0917	20.423	8.62358	24.696	7.95158	17.5792	9.65731	27.9321	5.73775	16.0686	10.8789	21.4599	8.82462	19.0898	8.8542
