# Supplementary material for: Age- and sex-related differences in upper-body joint and endpoint kinematics during a drinking task in healthy adults
Source: PeerJ. 2023 Dec 19;11:e16571. doi: 10.7717/peerj.16571 (PMC10740664; doi:10.7717/peerj.16571)
Supplement: Supplemental Information 5 — SPT indicates the starting timepoint, and APT indicates the endpoint (i.e., achievement timepoint). [file peerj-11-16571-s005.xlsx]

## Sheet: Joint kinematics
Groups		Joint Angles (degree)
Age	Sex	Shoulder Flexion/Extension					Shoulder Abduction/Adduction					Shoulder Internal/External rotation					Elbow Flexion/Extensin					Forearm Pronation/Supination					Wrist Dorsal/Palmer flexion					Wrist Radial/Ulnar deviation					Neck Flexion/Extension					Trunk Flexion/Extension
		SPT in Reaching	APT in Reaching	APT in Bringing forward	APT in Returning	APT in Withdrawing	SPT in Reaching	APT in Reaching	APT in Bringing forward	APT in Returning	APT in Withdrawing	SPT in Reaching	APT in Reaching	APT in Bringing forward	APT in Returning	APT in Withdrawing	SPT in Reaching	APT in Reaching	APT in Bringing forward	APT in Returning	APT in Withdrawing	SPT in Reaching	APT in Reaching	APT in Bringing forward	APT in Returning	APT in Withdrawing	SPT in Reaching	APT in Reaching	APT in Bringing forward	APT in Returning	APT in Withdrawing	SPT in Reaching	APT in Reaching	APT in Bringing forward	APT in Returning	APT in Withdrawing	SPT in Reaching	APT in Reaching	APT in Bringing forward	APT in Returning	APT in Withdrawing	SPT in Reaching	APT in Reaching	APT in Bringing forward	APT in Returning	APT in Withdrawing
Old	Male	6.41414	36.2627	61.4311	35.6398	10.3073	13.8617	13.535	85.7795	15.417	15.1963	17.4031	24.7805	-51.5013	25.1295	17.6092	61.8353	68.6801	116.834	67.4141	59.4178	139.437	119.471	134.555	118.336	137.566	32.7626	25.5498	33.5445	27.3961	31.7376	5.93901	10.4835	3.04242	12.1907	6.23403	-19.8343	-19.8016	-59.2341	-15.0942	-22.5053	32.7849	33.2182	29.8659	32.5067	34.2753
Old	Male	14.2801	36.8569	69.4229	38.6736	13.8322	9.70966	9.19088	36.837	13.8085	8.96309	12.7542	22.7212	-4.36	20.611	9.9058	57.4308	76.2143	117.869	74.372	59.5503	146.833	133.611	152.365	128.164	145.31	40.2739	37.5633	50.8312	38.3268	35.0434	14.3755	25.8994	7.2161	20.4938	10.8737	-9.30598	-9.833	-41.9413	-10.7205	-21.6301	24.1029	25.729	23.4363	25.7925	24.6582
Young	Female	11.007	30.3386	62.513	31.8162	11.3067	11.162	4.61406	20.5333	5.12113	10.5183	32.3504	26.785	5.47191	21.9232	30.7452	65.1461	80.0302	123.641	68.5352	63.8255	143.863	133.806	134.35	124.579	147.909	30.4264	34.8393	36.176	34.6019	29.2143	11.9583	29.0905	7.33898	21.1433	10.0736	-25.2115	-23.7433	-54.6291	-18.4301	-24.7969	17.9445	21.6707	15.8956	18.8541	17.6564
Young	Female	19.1676	25.3156	60.3171	27.2787	21.569	2.18562	1.64252	15.9983	4.88735	2.71467	41.3857	31.5043	19.8896	31.7293	44.3631	37.7632	69.5147	124.26	67.2612	35.9759	163.924	145.33	160.682	141.038	163.65	39.335	36.1291	43.0648	35.8516	38.7159	15.7361	34.0596	15.6968	28.5065	16.9584	1.69243	-0.311792	-32.6949	-0.757493	-1.9499	16.6555	17.8375	14.5242	17.7461	17.6975
Young	Male	11.876	42.9497	69.9232	44.136	10.6531	14.461	12.6384	89.7343	16.8247	15.1722	25.0199	25.8054	-52.9574	23.6867	24.8864	62.2248	76.3487	119.099	75.6176	63.4978	138.778	118.279	143.719	113.306	139.111	36.9423	25.9386	44.9018	24.5557	34.2679	8.10077	23.3519	13.638	22.1452	6.74543	-27.0682	-27.4389	-58.319	-26.7711	-28.6274	27.62	27.522	25.9436	27.9945	27.6031
Old	Male	4.63902	18.3623	58.7141	22.9529	6.16005	11.8527	8.18385	65.3331	8.18142	11.4297	23.6763	27.9472	-31.2794	25.2513	23.8356	47.8034	80.479	117.576	78.4958	46.7253	147.463	142.118	143.728	134.208	148.092	48.9823	47.8971	56.5737	45.9261	48.2315	24.3761	25.7017	13.8415	24.2707	22.745	-6.99351	-4.50438	-53.7217	1.9277	-20.2727	6.63825	7.15143	8.72634	9.3263	8.20717
Young	Male	16.488	32.4086	65.6607	32.1535	15.1959	26.0196	20.5373	68.6857	26.4389	26.2037	39.5649	32.7825	-27.3083	30.9486	35.8008	49.8599	95.9232	131.378	96.4681	51.0792	118.389	109.476	125.134	109.162	116.765	22.5308	20.706	30.7099	23.6529	20.4714	37.6717	36.5426	25.9937	34.8717	31.6663	-21.5381	-21.8613	-57.6507	-23.9395	-21.5867	22.173	21.9094	19.1423	22.2304	22.3839
Young	Male	9.12462	17.369	64.9423	20.6748	10.2385	10.8932	15.3562	90.5071	19.9898	10.0581	19.7963	21.9182	-58.8137	20.9271	18.9205	60.4006	94.5076	123.11	92.1322	59.814	143.21	131.58	136.405	121.502	146.302	24.926	27.2321	36.1963	26.2392	19.7569	4.92774	19.3455	17.1684	18.0287	1.6482	-18.1373	-11.7736	-69.4393	-9.58457	-25.0982	30.8561	31.241	32.0479	32.2873	30.9288
Young	Female	5.95669	51.1321	64.6693	51.6656	1.43691	18.1572	23.2696	56.4989	21.5024	20.328	37.2599	13.8353	-27.6799	16.0657	37.1076	70.9254	64.3755	128.68	58.9063	74.2605	145.642	109.028	124.174	99.0404	144.584	31.4229	23.7701	28.4927	15.6506	28.667	15.9827	26.4126	15.3917	26.059	13.3427	-13.1148	-14.4807	-30.7838	-8.06569	-14.3775	17.9842	19.2535	15.7631	17.1085	16.312
Old	Female	6.05341	29.7967	70.6201	32.8655	6.39863	8.7767	-0.528268	69.2478	5.86174	9.17542	34.693	32.5835	-33.4932	34.0282	35.2956	64.8232	69.4185	118.746	68.4983	66.5452	160.538	137.419	142.24	125.953	164.767	42.2299	46.4956	48.6181	38.5169	40.2472	-0.107153	32.1072	17.9882	35.025	-3.84113	2.11196	-1.64322	-35.3371	2.17784	-11.4931	10.8844	11.6394	10.9474	12.6071	13.6305
Young	Male	-1.03488	33.6025	68.6061	35.0147	0.267137	17.9798	11.8913	83.5814	12.1188	18.1295	29.3365	26.5113	-53.9011	21.9783	27.7097	67.1101	78.179	115.714	73.9409	65.9231	142.677	120.383	135.933	114.519	142.819	45.9405	32.8566	49.6277	33.2346	45.5694	23.1194	32.694	14.1457	26.756	20.0986	-35.607	-20.2802	-62.8292	-14.3964	-32.819	32.3808	32.8575	32.8515	34.1035	34.12
Old	Male	33.7927	38.9193	66.68	44.4479	34.4954	5.23499	4.7424	55.6169	13.9028	5.77494	37.1032	28.3929	-20.053	30.036	35.1658	34.7541	77.7777	117.412	72.2881	34.7166	146.443	133.194	147.857	125.27	146.957	46.7381	35.5444	49.0456	39.087	44.2181	21.9994	17.9332	3.6146	22.331	18.5668	-7.13991	-11.4051	-40.9986	0.969766	-15.0102	25.5481	26.0877	23.7803	25.5669	26.1336
Old	Male	1.9977	41.8636	57.3198	42.7169	0.916115	11.0869	14.2039	77.2197	20.5108	12.4016	15.719	18.2258	-39.9992	16.9002	16.4994	71.8407	79.4513	116.334	77.482	73.0044	144.024	110.359	139.438	105.077	146.326	48.481	33.4835	62.728	36.5618	47.0468	10.2016	26.3221	11.3983	26.3055	7.56067	-16.2732	-11.4582	-45.2501	-6.93454	-18.9712	29.6552	31.774	28.1486	32.4104	30.4891
Old	Female	25.9622	38.6457	63.7116	42.5086	25.4872	9.87233	0.053101	21.6294	5.4097	9.14949	48.2304	38.3696	17.4112	39.5552	45.1218	38.7309	72.7865	110.482	71.7262	38.7054	131.246	127.764	143.638	116.928	135.008	38.0377	45.3035	64.4278	44.1037	37.7671	21.8334	28.232	5.08246	33.7733	16.0148	-33.0521	-33.4928	-52.1555	-30.5869	-34.456	31.4887	32.5351	30.2492	33.2981	31.9627
Old	Male	15.0228	24.2767	57.2411	28.3049	15.5685	15.4729	18.9243	60.3976	23.6193	17.0635	23.1569	29.2272	-27.3268	26.7843	24.0199	48.711	75.4516	120.873	74.4694	49.9498	123.242	95.0349	105.974	82.0133	121.994	22.6377	14.1046	25.4142	6.17479	19.2712	38.705	44.4153	35.4214	34.5132	36.298	-10.7208	-0.147083	-27.2514	-0.007718	-12.4902	16.7622	18.7472	17.8603	19.5195	17.3886
Old	Female	13.0965	37.1318	67.7187	38.997	12.7457	15.1364	13.0466	89.2177	16.8988	15.0757	32.7176	28.5816	-52.2248	25.6178	30.9482	58.606	66.1483	125.001	66.6897	59.8568	129.086	110.816	116.747	97.218	128.952	40.1149	35.7602	38.2001	27.4699	38.7977	22.2864	49.4888	35.4004	43.738	21.7537	-16.6507	-22.5838	-65.9461	-17.2341	-19.5643	21.9199	22.0778	19.2171	23.1192	22.7363
Old	Female	6.62206	24.0524	70.2865	25.3054	7.38732	8.20081	4.57563	34.0585	7.39243	8.22388	39.3751	34.3882	0.952531	35.4652	39.9632	44.0816	83.0657	120.72	74.3311	45.2352	140.693	116.814	128.692	113.959	138.8	50.6611	40.6916	50.4563	41.7563	47.9214	18.7025	39.9391	23.5434	38.6682	17.9766	-43.3217	-32.7847	-64.8173	-33.1204	-47.798	2.79013	3.86043	0.383777	2.59392	3.81689
Young	Male	17.5404	44.7688	61.224	43.395	21.1329	13.3728	21.5496	107.16	20.0119	12.6313	23.6232	19.2763	-70.3681	19.0531	26.2518	58.249	70.9851	111.242	69.985	52.5151	150.868	120.786	137.892	123.332	152.827	30.9611	24.4295	45.5552	26.1448	29.0929	14.5271	23.6432	20.1788	20.4424	14.7616	-23.5287	-21.7366	-71.5505	-16.9078	-26.4835	30.2119	31.2482	29.4384	29.248	29.1967
Young	Male	10.7331	31.3149	72.2072	36.0521	10.397	8.69936	4.25849	46.9688	14.1831	9.00441	19.4184	30.5816	-5.52608	33.2668	19.1282	59.1949	71.7127	119.246	69.8606	59.3062	128.024	120.666	143.027	97.3628	126.172	20.6318	19.0251	35.5699	2.46135	19.3928	47.0073	47.7521	41.3119	43.8206	47.9143	-19.7625	-20.3683	-57.801	-19.0657	-23.4852	26.6124	26.5007	24.4164	26.7517	26.5529
Old	Female	17.4848	35.2523	73.2332	38.348	16.7339	7.58512	1.52073	74.341	5.74951	8.28844	49.9194	34.6756	-42.1199	31.3376	47.0683	37.2	58.4621	110.283	60.1992	40.8917	154.226	144.306	150.238	127.485	157.993	53.8719	57.3352	60.5673	49.3977	52.0841	15.6282	43.1441	17.8202	41.6758	8.40023	3.53705	-6.67893	-53.2111	4.08368	-13.9229	16.4388	17.2212	13.4529	20.4006	19.3151
Old	Male	13.0161	27.2681	51.5303	28.7667	14.0108	15.9857	15.5001	67.6074	22.9955	16.2616	42.4132	32.5656	-20.7155	33.9856	44.3495	44.6105	81.3171	115.32	82.4427	42.1432	138.65	122.601	150.837	114.501	140.917	47.0653	39.3851	68.5328	36.6323	50.4506	38.7275	41.9636	22.6665	47.1078	37.1668	-24.2517	-11.8363	-36.2993	-6.82352	-19.8567	9.76097	9.98359	7.8378	10.0668	9.09594
Young	Male	19.0562	31.0573	64.9099	32.6188	22.929	11.1645	9.7631	77.3633	12.7949	12.7358	32.9878	32.7164	-35.2426	32.385	36.8028	40.9483	73.945	116.741	73.3822	37.1042	123.702	117.24	134.296	114.574	116.346	29.3487	36.0677	47.7545	34.0462	20.7653	24.3356	32.9708	21.6327	28.4617	24.957	-28.3224	-29.1844	-56.849	-28.4199	-33.8465	21.0482	21.4683	18.8859	21.4686	21.7245
Young	Male	9.0452	35.7699	60.5312	38.0699	10.5225	10.6163	10.7104	76.5357	14.8572	11.2409	31.994	28.4503	-42.442	26.9585	32.6602	57.7685	70.5372	121.384	69.4054	58.5103	155.123	134.762	153.768	126.673	157.499	33.0962	30.6006	44.5288	22.6529	32.7697	13.6131	33.3312	16.8671	27.378	12.4092	-16.3657	-2.09923	-56.7038	-0.860689	-18.1072	19.3505	22.2709	21.3063	21.85	21.114
Old	Female	9.53769	36.4186	68.06	36.462	9.09687	5.31161	2.43311	28.2828	2.23794	5.92854	30.4662	28.283	-2.01631	26.9701	30.2378	51.14	65.7925	121.322	66.1421	52.127	141.663	116.433	137.015	113.913	141.663	30.3812	27.3824	34.6206	24.6868	28.7899	11.0625	27.6195	12.3873	25.5041	10.06	-15.4635	-12.9673	-46.1952	-11.5744	-16.2711	23.851	25.0946	22.1557	25.5235	24.2699
Young	Female	13.26	44.2203	76.5188	43.6293	14.3237	5.62365	6.41709	77.3628	9.34541	6.29906	43.4346	28.2572	-51.6493	23.7312	47.4813	55.5552	68.3625	118.086	69.03	54.7592	152.865	127.84	138.615	122.047	154.808	37.905	39.072	45.7052	35.7961	34.1815	6.16547	37.99	12.4696	31.0383	7.76914	-33.3695	-30.6148	-61.2208	-24.7597	-37.1396	30.3777	32.3631	30.0848	32.3362	30.7752
Young	Female	16.2132	29.6487	58.9202	28.9111	15.3076	7.23553	2.57643	13.7961	2.59355	7.35019	53.4586	32.6141	19.5915	32.2268	51.1018	33.5921	62.8834	113.682	63.317	34.3367	146.867	134.922	152.54	130.864	147.741	50.578	46.461	56.296	42.1083	52.2153	50.2817	48.6167	69.0573	47.6377	50.554	-15.5799	-18.8858	-49.1184	-17.5005	-17.2869	7.54341	7.95077	6.69785	7.57436	7.68826
Young	Female	14.0182	27.9933	67.2725	25.852	14.6547	6.43492	1.78643	-0.164051	-0.257637	6.39421	32.1004	21.5994	27.0401	20.2768	35.122	56.4523	79.5648	131.338	78.8277	55.0918	137.769	118.844	127.246	124.327	141.969	31.7916	28.2749	31.3281	33.3921	31.4745	18.2421	33.1733	19.0602	34.2981	15.276	-20.2666	-20.7248	-46.0006	-16.0804	-21.6381	25.6027	27.7938	23.2731	27.3593	24.7856
Young	Male	-1.54241	36.1637	67.485	36.8094	-2.36151	18.5339	18.4276	90.232	22.3323	18.9777	28.3493	23.4331	-53.0104	21.7876	29.5154	76.3714	88.79	121.621	89.2716	76.4298	154.412	128.836	139.069	126.365	153.739	48.7807	34.165	41.3638	34.0693	47.6061	25.4411	34.5158	23.1363	32.658	26.1809	-28.1346	-26.7429	-50.9401	-24.189	-28.3855	38.0382	38.0204	36.5518	38.5169	37.7653
Old	Male	20.8617	40.1621	58.6376	40.034	21.259	19.3738	17.7791	60.5177	23.7795	18.1344	35.3922	26.491	-16.2474	20.7197	32.9577	53.0602	76.2671	117.95	75.9361	51.4179	125.53	124.343	141.661	113.036	127.102	38.3848	45.9653	61.6013	42.2172	39.4267	22.8842	35.4267	10.3361	33.4623	18.3691	-20.5791	-18.0082	-37.791	-14.5501	-24.5493	20.7955	22.2962	19.9859	23.0218	21.646
Old	Male	23.8242	40.3153	55.8957	42.6691	22.7867	9.78667	12.9657	91.7838	21.2265	11.5728	22.4866	33.1082	-35.9401	33.2254	23.532	37.7166	68.7885	109.311	69.2013	40.4846	128.163	118.365	128.831	114.989	125.235	36.2087	41.267	52.9111	39.4038	43.5105	18.2157	24.5562	22.9682	26.0531	18.6987	-23.8076	-18.4956	-49.2063	-14.8143	-24.2027	20.6878	20.5297	19.2333	22.0158	21.2453
Young	Female	18.1941	33.4638	72.5467	34.5505	21.0747	4.98399	0.991704	14.5027	5.43235	4.25608	34.9772	24.6458	6.16811	22.3595	34.9013	45.1573	69.6765	117.139	71.9378	42.2096	148.613	136.701	144.483	126.879	145.89	27.0931	30.9611	27.2513	24.2336	23.1153	12.1112	24.5448	10.5027	21.5988	11.5667	-10.5627	-10.8941	-38.0883	-10.2634	-11.6318	-2.93509	-2.15647	-2.21002	-1.79676	-2.4345
Old	Female	12.2515	38.468	68.233	35.1443	16.9525	12.4667	6.53348	34.4689	9.45104	11.515	42.3742	26.3119	6.52292	23.4601	50.7298	62.6232	77.4293	124.167	76.668	55.7607	159.882	134.031	154.239	136.294	156.044	40.4866	39.8655	50.8865	43.8113	40.2574	-10.6303	26.2161	2.62879	22.3098	3.86725	-22.6286	-14.716	-37.1255	-11.879	-25.3923	18.9867	19.891	13.4897	17.7615	17.8968

## Sheet: Endpoint kinematics
Groups		Time(sec)					Time ratio (%)				Peak velocity (mm/second)				Time-to-peak velocity (%)				Trajectory straightness				Normalized integrated jerk
Age	Sex	Total phases	Reaching	Bringing forward	Returning	Withdrawing	Reaching	Bringing forward	Returning	Withdrawing	Reaching	Bringing forward	Returning	Withdrawing	Reaching	Bringing forward	Returning	Withdrawing	Reaching	Bringing forward	Returning	Withdrawing	Reaching	Bringing forward	Returning	Withdrawing
Old	Men	5.07667	0.823333	1.74	1.55667	0.956667	16.2596	34.3512	30.6615	18.7276	924.791	955.216	907.351	891.465	24.3379	20.7623	50.6985	42.8759	1.34733	1.01879	1.06486	1.39825	80705.3	300634	240228	128720
Old	Men	7.23	1.48667	2.35	2.08667	1.30667	20.5831	32.4987	28.8517	18.0665	698.449	578.874	641.334	689.516	18.5728	20.8472	35.6798	42.5107	1.43766	1.02041	1.04405	1.58407	315028	579332	462169	243804
Young	Women	7.27667	1.28	2.65667	2.2	1.14	17.6362	36.4542	30.2424	15.6672	688.837	581.269	808.725	527.012	19.4235	19.9335	52.5606	62.9797	1.54873	1.04613	1.08761	1.4763	244043	786383	562304	173445
Young	Women	4.93	0.756667	1.97	1.47667	0.726667	15.3912	39.9199	29.9435	14.7454	995.156	962.586	986.177	769.496	34.101	16.8526	42.5396	66.4649	1.36755	1.02806	1.05063	1.28747	73571.2	447543	226124	60219.7
Young	Men	5.61333	1.04333	1.77667	1.62333	1.17	18.6093	31.6364	28.8757	20.8785	957.106	713.538	726.174	743.318	27.5186	20.6965	45.6179	52.741	1.26048	1.01003	1.02738	1.2488	125782	299212	253991	156771
Old	Men	7.92333	1.27667	2.3	1.8	2.54667	15.9844	29.0326	22.5958	32.3872	697.775	567.06	721.298	985.261	30.9732	21.2423	39.6072	71.5529	1.478	1.01976	1.02315	1.86472	210488	480583	310809	1.46799e+06
Young	Men	6.26333	1.37	1.88	1.60667	1.40667	21.8326	30.0338	25.6754	22.4583	956.949	639.386	734.134	849.265	38.3901	17.9663	48.9937	61.5449	1.3414	1.01458	1.05949	1.34043	231419	346489	266531	234276
Young	Men	5.63333	1	1.80667	1.43	1.39667	17.7064	32.0448	25.4727	24.7761	961.721	720.843	867.175	866.739	47.7902	16.8372	46.7221	49.2743	1.54404	1.01127	1.04208	2.72659	145390	298212	194866	458411
Young	Women	7.85667	0.97	3.88	1.89667	1.11	12.4301	49.1467	24.4227	14.0005	924.781	643.937	888.241	797.081	26.8836	13.3146	41.791	40.7973	1.13049	1.02759	1.04059	1.16037	96067.7	2.05151e+06	403701	139822
Old	Women	5.46333	0.9	2.03333	1.57667	0.953333	16.4676	37.0973	28.7048	17.7303	635.201	633.36	858.142	975.304	25.3548	17.9334	43.8407	65.3247	1.29626	1.02401	1.06548	1.45344	91163.4	412451	271509	132358
Young	Men	7.03333	1.36	2.08333	2.18	1.41	19.4517	29.5884	31.0043	19.9555	699.484	613.295	796.547	816.239	31.4102	20.1709	35.5853	58.6709	1.32249	1.00667	1.0584	1.30953	211401	397341	531178	273997
Old	Men	6.59333	1.33667	1.83667	2.00333	1.41667	20.2491	27.851	30.3285	21.5715	839.869	530.494	677.148	999.327	35.1846	27.4067	36.7609	57.223	1.45179	1.01482	1.08923	1.7112	249769	307313	474608	357276
Old	Men	6.93333	1.07667	2.66333	1.77	1.42333	15.5275	38.4099	25.5253	20.5373	773.009	508.798	649.733	806.211	22.323	16.0249	45.0124	59.2399	1.25482	1.03315	1.03156	1.46471	130019	695627	321261	332738
Old	Women	5.26333	1.10333	1.8	1.30667	1.05333	20.8851	34.2098	24.862	20.0431	934.355	499.98	800.017	1005.92	28.843	21.8709	43.8747	58.4091	1.24144	1.0236	1.05621	1.34858	147464	313959	182808	145952
Old	Men	6.81	1.24667	2.34667	1.63	1.58667	18.3068	34.4061	23.9321	23.3549	797.712	684.168	992.712	595.655	32.916	18.2984	40.4813	48.1331	2.42911	1.01153	1.03678	1.62703	325468	529460	273780	402262
Old	Women	7.42333	1.09667	2.79333	2.22333	1.31	14.7786	37.6557	29.9467	17.619	689.073	582.199	708.844	608.166	17.3228	13.7476	50.581	60.0246	1.47796	1.02319	1.06798	1.58741	155038	762289	496076	245443
Old	Women	6.20333	1.07333	2.29667	1.63333	1.2	17.3219	37.0832	26.3988	19.1961	756.153	670.935	803.882	681.821	36.9057	16.2852	47.5706	60.8254	1.42268	1.01601	1.05118	1.49829	137399	555302	275432	205628
Young	Men	5.84667	1.37333	1.92667	1.45667	1.09	23.0094	33.1356	25.0796	18.7753	652.359	752.739	768.768	872.578	53.4803	18.5933	55.2222	54.8539	1.38738	1.00816	1.01893	1.45169	248976	347385	191051	164397
Young	Men	7.38	0.923333	3	1.66	1.79667	12.8242	39.3798	23.1844	24.6117	720.611	742.16	1021.69	823.9	28.8503	12.648	43.1255	58.1703	1.3523	1.02342	1.0634	1.85424	97928.2	1.26973e+06	303036	623867
Old	Women	5.69333	0.873333	2.19	1.50333	1.12667	15.3691	38.4873	26.3869	19.7568	832.14	817.152	942.923	916.298	25.9644	16.5111	44.0316	70.5497	1.21571	1.02178	1.05994	1.31366	84018.7	509986	230319	165424
Old	Men	7.62	1.43333	2.83333	1.84333	1.51	18.8012	37.1822	24.2282	19.7885	980.453	542.79	773.933	776.663	25.8849	16.7548	37.6844	54.4219	1.52334	1.01836	1.07106	1.55867	306195	846066	385627	353598
Young	Men	4.59333	0.816667	1.64667	1.37	1.14	18.0572	36.4749	30.2929	15.175	1072.98	765.289	920.616	909.966	27.3245	18.2486	45.5161	47.5945	1.33228	1.01843	1.02938	1.39227	76768	253175	176721	178854
Young	Men	4.61333	0.706667	1.56	1.35333	0.993333	15.3238	33.8001	29.3453	21.5307	1076.89	902.879	1133.08	928.243	25.9259	22.0933	42.293	56.1538	1.23555	1.00649	1.02191	1.30608	53215.4	232290	186649	124584
Old	Women	7.38	1.39333	2.72667	1.89333	1.36667	18.719	37.0929	25.6086	18.5796	869.628	725.615	699.357	766.629	21.3381	18.7558	35.4042	52.7994	1.41904	1.03093	1.03293	1.35013	291311	835462	376387	254455
Young	Women	6.34333	1.05667	2.4	1.92333	0.963333	16.6881	37.8222	30.2465	15.2432	774.614	679.941	748.044	1034.41	23.6612	19.352	40.7744	50.6345	1.16222	1.03303	1.02004	1.18203	115862	603368	378888	106482
Young	Women	4.38	0.78	1.57	1.28667	0.743333	17.7886	35.8108	29.405	16.9955	892.744	869.08	1073.21	1289.31	34.3019	21.07	48.4799	55.2482	1.30137	1.02206	1.02841	1.39238	68598.7	259774	174698	75916.3
Young	Women	6.07333	0.95	2.40333	1.64	1.08	15.673	39.379	27.0003	17.9477	745.791	615.042	743.341	608.995	31.9053	18.5232	52.7058	63.3658	1.34918	1.02937	1.02211	1.34968	112756	602032	265778	148471
Young	Men	6.62	0.99	2.28	2.19	1.16	15.0055	34.4686	33.0526	17.4732	779.178	658.626	609.535	823.277	32.5398	18.7412	41.7822	50.1718	1.1883	1.00984	1.03013	1.25765	102216	540150	478247	164728
Old	Men	6.64	1.07	2.22	1.79667	1.55333	16.1303	33.4161	27.1916	23.262	880.241	568.628	646.361	852.325	26.1814	18.9025	45.8024	63.7161	1.35798	1.01771	1.03683	1.44227	141988	520524	347534	417221
Old	Men	9.11	1.38333	3.84333	2.28667	1.59667	15.1589	42.2185	25.1506	17.472	1086.09	568.062	800.015	847.457	24.7205	14.1228	26.8002	62.2716	1.49078	1.0358	1.05563	1.57349	303859	1.87671e+06	670998	425440
Young	Women	5.49	0.836667	1.93	1.49333	1.23	15.2129	35.2248	27.0276	22.5347	828.346	781.299	752.438	654.85	31.332	17.2148	48.1332	60.6186	1.28231	1.01074	1.0293	1.3587	78243.3	424571	242811	191918
Old	Women	7.16667	1.39	2.57667	1.83	1.37	19.4144	35.8858	25.5638	19.136	784.223	516.194	792.522	668.491	24.2194	13.1683	51.5576	40.4592	1.58757	1.02283	1.09203	1.33246	272864	671528	378806	232473
